# Supplementary material for: Measurement Properties of Wearable Kinematic-Based Data Collection Systems to Evaluate Ball Kicking in Soccer: A Systematic Review with Evidence Gap Map
Source: Sensors (Basel). 2024 Dec 11;24(24):7912. doi: 10.3390/s24247912 (PMC11678956; doi:10.3390/s24247912)
Supplement: Supplementary file 1 [file sensors-24-07912-s001.zip]

Archive with 1 entries (1 files):
- sensors-3331669-supplementary.pdf
